# Supplementary material for: Proximal and distal middle cerebral artery diameter ratio and lenticulostriate artery infarction
Source: PLoS One. 2025 Aug 8;20(8):e0329677. doi: 10.1371/journal.pone.0329677 (PMC12334049; doi:10.1371/journal.pone.0329677)
Supplement: S1 File — (XLSX) [file pone.0329677.s001.xlsx]

## Sheet: Sheet1
Subject ID	Age (in decades)	Diagnosis	Mean Ipsilateral MCA diameter (proximal)	Mean Ipsilateral MCA diameter (distal)	Ipsilat MCA ratio (proximal / distal)	Mean Ipsilateral M1-M2 length	Mean Ipsilateral M1-M2 direct distance	Ipsilateral tortousity (M1-M2 length / direct distance)	Longest length of infarction (mm), ≥15 = BAD	number of axial slices (ref ; 5mm), ≥3 = BAD	LD vs BAD (BAD in longest length or axial slices)	Number of Microbleeds (Ipsilateral)	Number of Microbleeds (Contralateral)	Ipsilateral Leukoaraiosis (Fazeka)	Contralateral Leukoaraiosis (Fazeka)	Number of SVO lacune (ipsilateral)	Number of SVO lacune (contralateral)	ICH	ICH	Initial NIHSS	Discharge mrs	Discharge NIHSS	HTN	DM	DL	History of smoking	History of stroke
MCA_001	70's	Lt. BG, CR infarction	2	2.1	0.952381	20.42	18.67	1.09373	25.15	4	BAD	0	0	1	1	1	0	0	0	3	1	3	1	0	0	0	0
MCA_002	70's	Rt. BG-CR infarction	2.2	1.61	1.36646	12.26	11.16	1.09857	16.02	3	BAD	0	0	2	2	2	1	0	0	2	2	4	1	0	0	0	0
MCA_003	70's	Lt BG-CR infarction	2.42	1.91	1.26702	27.57	16.86	1.63523	28.92	4	BAD	0	0	1	1	1	0	0	0	2	3	3	1	1	1	0	0
MCA_004	70's	Lt IC infarction	2.76	1.95	1.41538	21.42	21.42	1	17.48	1.8	BAD	0	0	0	0	1	0	0	0	3	2	3	0	0	0	1	0
MCA_005	50's	Lt CR infarction	2.79	1.79	1.55866	30.89	23.93	1.29085	7.89	3.6	BAD	0	0	1	1	2	0	0	0	2	2	4	0	0	1	0	0
MCA_006	60's	Lt. BG-CR infarction	2	2.09	0.956938	16.12	16.12	1	10.43	6	BAD	0	0	2	2	2	0	0	0	4	3	4	1	1	0	0	0
MCA_007	60's	Lt IC infarction	3.26	3.31	0.984894	14.26	13	1.09692	18.02	1	BAD	1	0	3	3	1	0	0	0	5	2	4	1	0	1	0	0
MCA_008	60's	Lt post IC infarction	2.74	2.76	0.992754	18.07	18.07	1	14.53	1	LD	0	0	1	1	1	0	0	0	2	2	3	1	0	1	0	0
MCA_009	60's	Rt CR infarction	2.73	2.39	1.14226	17.44	16.49	1.05761	6.56	3	BAD	1	3	2	2	1	0	0	0	2	1	1	1	0	0	0	0
MCA_010	60's	Lt BG-CR infarction	2.78	2.76	1.00725	29.71	17.66	1.68233	17.25	4.8	BAD	0	0	1	1	2	0	0	0	2	1	2	1	0	1	0	0
MCA_011	70's	Lt. BG-CR infarction	2.78	1.7	1.63529	35.91	35.71	1.0056	9.66	4.8	BAD	0	1	2	2	2	1	0	0	6	2	5	1	1	1	1	0
MCA_012	80's	Lt. BG-CR infarction	2.59	1.92	1.34896	30.99	25.32	1.22393	10.78	3	BAD	0	0	1	1	1	0	0	0	5	1	4	0	0	0	1	0
MCA_013	60's	Rt. BG-CR infarction	2.1	2.07	1.01449	25.32	23.98	1.05588	26.12	9	BAD	0	0	1	1	1	0	0	0	2	1	2	0	1	0	1	0
MCA_014	70's	Lt. CR infarction	1.9	1.95	0.974359	24.9	23.46	1.06138	6.98	2	LD	0	0	3	3	1	1	0	0	9	4	6	1	1	0	0	0
MCA_015	70's	Rt. IC infarction	2.13	1.51	1.4106	21.04	16.32	1.28922	13.68	2	LD	0	0	2	2	2	1	0	0	8	1	3	1	1	1	0	0
MCA_016	70's	Lt. CR infarction	3.08	2.59	1.18919	13.74	12.37	1.11075	9.9	2.4	LD	0	0	2	2	1	0	0	0	3	0	1	1	0	0	1	0
MCA_017	60's	Rt. BG-CR infarction	2.77	2.77	1	12.41	12.41	1	13.21	3	BAD	0	0	1	1	2	1	0	0	2	1	1	1	1	1	1	0
MCA_018	80's	Lt CR infarction	2.3	2.2	1.04545	15.09	15.09	1	8.44	1.8	LD	0	0	2	2	2	2	0	0	2	2	3	1	0	0	0	0
MCA_019	50's	Lt. BG,CR infarction	2.69	1.81	1.48619	28.57	25.63	1.11471	15.41	4.2	BAD	0	0	1	1	1	0	0	0	2	1	2	0	0	1	0	0
MCA_020	60's	Lt BG-CR infarction	2.55	2.23	1.1435	18.02	18.02	1	28.15	4	BAD	0	0	2	1	2	0	0	0	14	4	12	1	0	1	0	0
MCA_021	60's	Lt CR infarction	2.94	2.98	0.986577	11.08	11.08	1	14.77	1	LD	0	0	1	1	1	0	0	0	7	3	4	0	1	0	1	0
MCA_022	70's	Rt BG-CR infarction	2.6	2.24	1.16071	26.18	25.53	1.02546	13.04	3.6	BAD	0	0	3	3	1	1	0	0	7	4	7	1	1	1	0	0
MCA_023	70's	Lt IC infarction	2.41	1.5	1.60667	27.87	25.83	1.07898	14.48	2	LD	0	0	2	2	1	0	0	0	3	4	6	1	1	0	1	0
MCA_024	50's	Lt BG-CR infarction	2.36	2.04	1.15686	32.43	25.75	1.25942	24.74	4.8	BAD	0	0	1	1	1	0	0	0	2	1	1	1	0	0	0	0
MCA_025	60's	Rt post IC~CR territory infarction	1.81	1.51	1.19868	24.58	22.41	1.09683	8.24	4.8	BAD	0	0	1	1	1	0	0	0	6	3	4	0	0	1	0	0
MCA_026	60's	Rt BG-CR infarction	2.21	1.97	1.12183	9.35	8.76	1.06735	9.73	4	BAD	0	0	1	1	1	0	0	0	1	3	1	1	0	1	0	0
MCA_027	40's	Lt. IC infarction	2.51	1.71	1.46784	15.95	14.09	1.13201	7.26	1.2	LD	0	0	1	1	2	1	0	0	2	1	1	1	0	0	1	0
MCA_028	70's	Lt CR small infarction	2.67	2.61	1.02299	8.69	8.69	1	10.58	1	LD	0	0	2	2	1	0	0	0	5	1	2	0	0	1	0	0
MCA_029	80's	Lt CR-BG infarction	1.96	1.87	1.04813	25.23	25.23	1	17.8	4	BAD	0	0	2	2	2	2	0	0	5			1	0	0	1	0
MCA_030	40's	Rt. BG-CR infarction	1.67	1.75	0.954286	12.91	12.91	1	28.62	5	BAD	0	0	0	0	1	0	0	0	0	1	4	1	0	0	0	0
MCA_031	70's	Lt CR infarction	2.18	2.45	0.889796	31.66	24.88	1.27251	9.6	3	BAD	0	0	2	2	2	2	0	0	1	2	5	1	0	1	0	0
MCA_032	60's	Lt CR infarction	1.93	1.53	1.26144	16.69	15.11	1.10457	11.9	3.6	BAD	0	0	2	2	1	0	0	0	8	3	7	0	1	1	1	0
MCA_033	50's	Rt corona radiata infarction	2.84	2.09	1.35885	19.9	19.9	1	17.29	2	BAD	0	0	1	1	1	0	0	0	1	2	4	0	0	1	1	0
MCA_034	70's	Rt. CR infarction	2.52	2.32	1.08621	27.39	25.73	1.06452	9.46	1	LD	0	0	2	2	2	1	0	0	3	0	0	1	0	1	0	0
MCA_035	60's	Rt CR infarction	2.37	1.64	1.44512	30.64	25.77	1.18898	14.64	2	LD	0	0	1	1	1	0	0	0	8	2	4	1	0	0	1	0
MCA_036	80's	Rt CR infarction	2.09	1.79	1.1676	26.61	24.17	1.10095	13.87	2	LD	0	0	2	2	1	1	0	0	3	4	2	1	0	1	0	0
MCA_037	90's	Rt IC infarction	2.85	1.66	1.71687	32.54	30.73	1.0589	9.23	1	LD	0	0	3	3	5	4	0	0	12	5	9	1	1	0	0	0
MCA_038	50's	Rt IC infarction	2.24	1.83	1.22404	11.04	9.95	1.10955	9.33	1	LD	1	2	2	2	2	2	0	0	4	1	1	0	0	0	1	0
MCA_039	60's	Rt post IC Infarction	2.08	1.74	1.1954	26.73	22.85	1.1698	7.5	1	LD	0	0	2	2	2	3	0	0	5	3	5	1	1	0	1	0
MCA_040	40's	Lt BG-CR infarction	2.24	2.18	1.02752	35	27.93	1.25313	9.16	3.6	BAD	0	0	1	1	1	0	0	0	5	1	2	0	0	1	0	0
MCA_041	50's	Rt BG focal infarction	1.98	1.69	1.1716	12.18	11.52	1.05729	5.97	2	LD	0	0	1	1	1	0	0	0	0	0	0	1	0	1	0	0
MCA_042	50's	Rt IC & CR subacute infarction	2.22	1.86	1.19355	38.77	29.87	1.29796	4.97	1.2	LD	0	0	1	1	3	2	0	0	3	1	3	1	1	0	1	0
MCA_043	60's	Rt CR-BG infarction	2.56	2.69	0.951673	14.81	12.54	1.18102	15.14	3	BAD	0	0	1	1	1	1	0	0	4	3	4	1	0	1	0	0
MCA_044	60's	Lt BG-CR infarction	1.91	2.21	0.864253	16.9	16.9	1	14.59	4.2	LD	0	0	2	2	2	0	1	0	1	1	2	1	0	1	0	1
MCA_045	60's	Rt CR infarction	2.89	2.46	1.1748	37.72	27.27	1.3832	11.98	2.4	LD	0	0	3	3	2	1	0	0	1	1	1	1	1	1	0	0
MCA_046	40's	Lt BG-CR infarction	2.25	2.23	1.00897	8.19	8.19	1	10.46	4	BAD	0	0	1	1	1	0	0	0	3	0	0	1	0	1	1	0
MCA_047	50's	Lt IC infarction	2.21	1.86	1.18817	25.61	24.38	1.05045	10.47	1	LD	0	0	1	1	1	0	0	0	0	0	0	1	0	1	0	0
MCA_048	30's	Lt BG-CR infarction	2.42	1.76	1.375	48.22	25.84	1.8661	11.71	2.4	LD	0	0	1	1	2	0	0	0	3	2	4	1	1	1	0	0
MCA_049	50's	Rt BG post IC infarction	2.15	2.15	1	29.37	27.42	1.07112	18.29	3	BAD	0	0	0	0	1	0	0	0	5	2	5	0	0	0	1	0
MCA_050	50's	Rt IC infarction	2.3	1.73	1.32948	22.4	20.45	1.09535	13.03	2	LD	0	0	2	2	2	2	0	0	2	1	2	1	0	0	0	0
MCA_051	50's	Lt CR infarction	2.55	2.08	1.22596	9.7	9.05	1.07182	10.49	1.8	LD	0	0	2	2	3	4	0	0	1	1	1	1	1	1	0	0
MCA_052	60's	Rt IC infarction	2.35	1.79	1.31285	31.57	27.25	1.15853	10.36	1.8	LD	0	0	2	2	3	2	0	0	4	3	7	1	0	0	1	0
MCA_053	60's	Lt BGCR infarction	2.8	2.59	1.08108	5.28	5.28	1	24.69	5	BAD	0	0	1	2	1	0	0	0	5	3	7	0	0	1	0	0
MCA_054	70's	Lt post IC infarction	2.69	2.62	1.02672	11.88	10.99	1.08098	8.03	1	LD	5	6	3	3	3	2	0	0	2	2	3	1	0	0	1	0
MCA_055	60's	Rt BG infarction	2.5	1.9	1.31579	36.33	27	1.34556	4.92	0.6	LD	0	0	2	2	2	1	0	0	0	0	0	0	0	1	0	0
MCA_056	80's	Lt BG-CR infarction	2.05	2.02	1.01485	24.77	24.07	1.02908	11.49	3	BAD	0	0	2	2	2	1	0	0	1	2	6	1	0	0	1	0
MCA_057	50's	Rt post IC-CR infarction	2.26	1.97	1.14721	17.47	17.47	1	8.17	2	LD	0	0	1	1	1	0	0	0	3	1	2	1	0	0	0	0
MCA_058	50's	Rt CR infarction	3.14	3.11	1.00965	14.85	14.85	1	17.01	2.4	BAD	0	0	2	2	2	2	0	0	2	2	5	1	0	1	1	0
MCA_059	50's	Lt BG-post IC infarction, Rt. Achoa aneurysm	2.1	1.89	1.11111	42.56	37.41	1.13766	4.92	1	LD	1	0	1	1	3	1	0	0	3	0	0	1	0	0	1	0
MCA_060	50's	Lt post IC infarction	1.97	1.97	1	6.63	6.63	1	8.95	1.2	LD	0	0	1	1	2	2	0	0	4	2	1	1	0	0	1	0
MCA_061	60's	Lt CR acute infarction & Rt frontal & Occipital subacute infarction	2.92	2.16	1.35185	16.71	15.1	1.10662	13.75	1.2	LD	3	2	3	3	4	3	0	0	1	2	2	1	0	0	0	0
MCA_062	70's	Rt BG-CR infarction	1.59	1.43	1.11189	13.02	11.04	1.17935	18.7	5	BAD	2	3	3	3	3	3	0	0	4	3	4	1	1	0	1	0
MCA_063	50's	Rt post IC infarction	2.42	1.72	1.40698	29.46	28.25	1.04283	8.61	1.8	LD	0	0	1	1	2	0	0	0	3	0	0	0	1	1	1	0
MCA_064	60's	Lt BG-CR infarction	2.3	2.16	1.06481	16.16	15.32	1.05483	11.85	2	LD	0	0	1	1	1	0	0	0	9	0	0	1	0	1	1	0
MCA_065	50's	Lt CR infarction	2.27	1.66	1.36747	46.7	29.06	1.60702	8.28	2	LD	0	0	1	1	2	0	0	0	0	1	1	1	0	0	1	0
MCA_066	50's	Rt CR infarction	2.71	2.57	1.05447	19.79	17.54	1.12828	15.59	2	BAD	3	2	3	3	3	3	0	0	5	3	7	0	1	1	1	0
MCA_067	70's	Lt IC focal infarction	2.37	1.96	1.20918	32.41	29.28	1.1069	2.57	1	LD	0	0	3	2	3	3	0	0	0	0	0	1	0	1	0	0
MCA_068	60's	Lt. IC post limb infarction	2.72	2.41	1.12863	18.93	17.37	1.08981	14.24	2	LD	3	5	2	2	1	0	1	0	4	3	6	0	0	0	1	0
MCA_069	70's	Rt BG-CR infarction	2.13	2.44	0.872951	29.4	25.08	1.17225	17	3	BAD	0	0	1	1	1	0	0	0	0	0	0	1	0	1	0	0
MCA_070	60's	Lt CR infarction	2.39	2.35	1.01702	12.38	11.06	1.11935	11.36	1	LD	0	0	3	3	1	0	0	0	7	2	6	1	0	0	0	0
MCA_071	60's	Lt ext capular infarction	2.46	1.89	1.30159	30.74	22.22	1.38344	6.73	1	LD	0	0	1	1	3	0	0	0	0	0	0	1	0	0	0	1
MCA_072	40's	Lt CR infarction	2.22	2.34	0.948718	38.73	28.59	1.35467	19.11	2	BAD	0	0	1	1	2	1	0	0	7	3	4	0	0	1	1	0
MCA_073	60's	Rt CR infarction	2.51	1.97	1.27411	24.79	23.42	1.0585	8.36	2	LD	0	0	2	2	1	0	0	0	3	2	3	1	0	0	1	0
MCA_074	60's	Lt BG-CR infarction	2.34	2.46	0.95122	14.36	13.9	1.03309	9.45	4.8	BAD	0	0	3	3	2	1	0	0	4	2	1	1	0	0	0	1
MCA_075	70's	Lt. BG~CR infarction	2.4	2.39	1.00418	20.71	19.24	1.0764	12.13	3	BAD	0	0	2	2	1	0	0	0	7	4	8	1	0	0	0	0
MCA_076	50's	Lt post IC-CR infarction	2.34	2.15	1.08837	24.99	21.4	1.16776	7.16	2	LD	0	0	1	1	3	2	0	0	2	2	2	1	0	0	1	0
MCA_077	60's	Rt post IC infarction	3.37	1.97	1.71066	31.37	26.87	1.16747	14.7	2	LD	0	0	0	0	2	1	0	0	0	3	5	1	0	0	0	0
MCA_078	60's	Lt BG-CR infarction	2.24	2.03	1.10345	33.22	30.05	1.10549	12.34	5.4	BAD	0	0	0	0	1	0	0	0	2	1	2	0	1	1	0	0
MCA_079	50's	Rt CR infarction	2.36	2.33	1.01288	23.05	22.49	1.0249	13.56	2	LD	0	0	1	1	1	0	0	0	4	0	0	0	0	1	0	0
MCA_080	60's	Rt CR infarction	2.66	2.19	1.21461	22.67	22.67	1	16.74	2.4	BAD	0	0	1	1	1	0	0	1	3	0	3	0	0	1	0	1
MCA_081	30's	Lt post IC infarction	2.01	2.05	0.980488	19.01	17.63	1.07828	16.76	3.6	BAD	0	0	1	1	1	0	0	0	2	1	2	0	0	0	1	0
MCA_082	80's	Lt CR~post IC infarction	2.74	2.21	1.23982	28.47	25.92	1.09838	15.31	6	BAD	0	0	2	2	1	0	0	0	8	3	8	1	1	1	0	0
MCA_083	60's	Lt BG-CR infarction	2.03	1.71	1.18713	25.23	23.24	1.08563	16.97	3	BAD	0	0	1	1	1	0	0	0	2	2	2	1	0	1	0	0
MCA_084	60's	Rt post IC infarction	2.06	2.09	0.985646	21.1	20.71	1.01883	13.15	3.6	BAD	0	0	2	2	1	1	0	0	4	1	6	1	1	1	1	0
MCA_085	60's	Lt IC post limb infarction	2.46	2.2	1.11818	24.14	19.89	1.21368	12.26	2	LD	0	0	1	1	2	0	0	0	0	1	1	1	0	1	1	0
MCA_086	50's	Lt post IC infarction	2.61	1.91	1.36649	22.16	21.39	1.036	9.98	2	LD	0	0	1	1	1	0	0	0	3	0	0	1	0	0	1	0
MCA_087	60's	Rt CR infarction	2	2.38	0.840336	23.24	18.78	1.23749	14.62	1	LD	0	0	2	1	1	0	0	0	0	0	0	0	0	1	1	0
MCA_088	60's	Rt. CR infarction	2.57	2.59	0.992278	13.72	13.59	1.00957	15.29	3.6	BAD	0	0	2	2	1	0	0	1	0	0	0	1	1	1	1	0
MCA_089	30's	Rt BG-CR infarction	2.41	2.55	0.945098	21.66	20.48	1.05762	11.49	3.6	BAD	0	0	0	0	1	0	0	0	2	2	3	1	1	0	1	0
MCA_090	40's	Lt BG-IC infarction	2.02	2.12	0.95283	17.15	17.15	1	13.6	2	LD	0	0	1	1	1	0	0	0	0	1	0	1	0	1	0	0
MCA_091	70's	Rt CR infarction	2.32	2.24	1.03571	16.4	13.9	1.17986	11.58	3	BAD	2	7	3	3	2	1	0	0	5	2	5	1	1	1	1	0
MCA_092	60's	Rt BG-CR infarction	1.95	1.78	1.09551	8.64	8.64	1	15.05	5	BAD	0	0	1	1	1	0	0	0	6	3	6	1	0	0	0	0
MCA_093	60's	Lt BG-CR infarction	2.47	2.3	1.07391	14.9	12.31	1.2104	10.37	3.6	BAD	0	0	1	1	1	3	0	0	1	2	1	0	1	0	1	0
MCA_094	50's	Rt BG-CR infarction	2.57	2.47	1.04049	12.27	12.27	1	23.92	3	BAD	0	0	1	1	1	0	0	0	7	3	5	1	0	0	0	0
MCA_095	80's	Lt BG-CR infarction	2.32	1.97	1.17766	32.79	29.66	1.10553	14.1	2.4	LD	0	0	3	3	3	2	0	0	4	2	2	1	0	1	1	0
MCA_096	60's	Rt BG-CR infarction	2.44	1.67	1.46108	15.09	13.2	1.14318	14.4	2	LD	0	0	1	1	1	0	0	0	5	1	3	1	1	1	1	0
MCA_097	50's	Rt BG-CR infarction	2.06	1.68	1.22619	17.37	17.37	1	19.54	4	BAD	0	0	1	1	1	0	0	0	0	2	0	1	0	0	0	0
MCA_098	60's	Rt CR infarction	3.28	2.43	1.34979	21.69	21.5	1.00884	15.57	2.4	BAD	0	0	2	1	5	2	0	0	4	3	3	1	1	1	1	1
MCA_099	50's	Lt CR infarction	2.45	2.12	1.15566	13.57	13.57	1	23.04	2	BAD	0	0	2	2	2	2	0	0	3	1	0	0	0	0	1	1
MCA_100	60's	Lt BG-CR infarction	1.81	1.77	1.0226	17.34	16.64	1.04207	36.4	3	BAD	1	0	1	1	3	0	0	0	0	2	0	1	0	1	1	0
MCA_101	70's	Lt. BG infarction	2.07	2.31	0.896104	24.42	24.42	1	14.91	2	LD	0	0	1	1	1	0	0	0	0	1	1	0	0	0	1	0
MCA_102	70's	Lt CR infarction	2.36	2.38	0.991597	10.52	10.52	1	16.51	2	BAD	0	0	2	2	1	0	0	0	4	1	4	0	0	1	0	0
MCA_103	40's	Rt BG-CR infarction	1.82	1.89	0.962963	26.64	21.19	1.2572	9.46	3.6	BAD	0	0	1	1	1	0	0	0	1	1	1	1	0	1	0	0
MCA_104	60's	Lt. CR infarction	1.75	2.07	0.845411	14.89	14.13	1.05379	14.58	3	BAD	0	0	1	1	1	0	0	0	3	1	3	1	1	1	0	0
MCA_105	60's	Rt IC infarction	2.46	2.6	0.946154	24.52	23.63	1.03766	11.58	3	BAD	3	1	2	1	1	0	0	0	7	4	7	1	1	0	0	1
MCA_106	60's	Lt BG-CR infarction	2.34	2.3	1.01739	15.65	15.04	1.04056	30.45	6	BAD	0	0	1	1	1	0	0	0	12	4	10	0	0	1	1	0
MCA_107	60's	Lt CR infarction	2.18	2.08	1.04808	10.18	10.18	1	10.88	2	LD	0	0	1	1	1	0	0	0	1	0	2	1	0	0	1	0
MCA_108	60's	Lt BG-CR infarction	3.03	2.48	1.22177	31.44	17.54	1.79247	20.01	4	BAD	0	0	1	1	1	0	0	0	2	2	2	1	0	0	0	0
MCA_109	60's	Lt CR infarction	1.97	2.3	0.856522	17.94	15.79	1.13616	14.18	2.4	LD	0	0	0	0	1	0	0	0	1	2	2	1	1	1	1	0
MCA_110	60's	Rt CR infarction	3.48	2.49	1.39759	18.16	18.16	1	13.43	1	LD	0	0	3	3	1	0	0	0	0	2	3	1	1	1	0	0
MCA_111	60's	Rt IC infarction	3.65	2.69	1.35688	35.49	19.36	1.83316	7.03	1.8	LD	0	1	1	1	1	1	0	0	4	3	4	0	0	1	1	0
MCA_112	60's	Lt CR - IC infarction	2.32	2.32	1	13.77	11.31	1.21751	12.11	2	LD	0	0	3	3	1	1	0	0	6	4	5	1	1	1	1	0
MCA_113	50's	Rt CR infarction	3.09	1.94	1.59278	16.24	13.66	1.18887	11.27	1	LD	0	0	0	0	1	0	0	0	0	0	0	1	0	0	0	0
MCA_114	30's	Lt CR infarction	1.69	1.46	1.15753	28.63	27.74	1.03208	15.08	2	BAD	0	0	1	1	1	0	0	0	8	2	4	1	1	1	1	0
MCA_115	30's	Lt post IC-CR infarction	3.3	2.5	1.32	20.84	18.61	1.11983	14.24	3	BAD	2	1	2	1	1	0	0	0	0	1	1	1	0	0	0	0
MCA_116	80's	Rt BG-CR, Lt MCA infarction	3.6	3.1	1.16129	15.82	12.83	1.23305	11.94	4	BAD	7	7	3	3	2	2	0	0	8	3	8	1	0	0	1	0
MCA_117	70's	Lt BG-CR infarction	2.2	2.1	1.04762	18.3	16.59	1.10307	10.96	4	BAD	1	0	1	1	1	0	0	0	1	2	1	0	0	1	1	0
